# Supplementary material for: The Role of Food Security in Mediterranean Diet Adherence Among Adolescents: Findings from the EHDLA Study
Source: Foods. 2025 Jan 27;14(3):414. doi: 10.3390/foods14030414 (PMC11816826; doi:10.3390/foods14030414)
Supplement: Supplementary file 1 [file foods-14-00414-s001.zip]

Archive with 1 entries (1 files):
- foods-3393171-supplementary.pdf
